# Supplementary material for: A FRET-Based Assay for the Identification of PCNA Inhibitors
Source: Int J Mol Sci. 2023 Jul 24;24(14):11858. doi: 10.3390/ijms241411858 (PMC10380293; doi:10.3390/ijms241411858)
Supplement: Supplementary file 1 [file ijms-24-11858-s001.zip]

Archive with 1 entries (1 files):
- ijms-2517157-supplementary.pdf
